# Supplementary material for: Applying diffusion-based Markov chain Monte Carlo
Source: PLoS One. 2017 Mar 16;12(3):e0173453. doi: 10.1371/journal.pone.0173453 (PMC5354282; doi:10.1371/journal.pone.0173453)
Supplement: S1 Dataset — We provide the surface, basal and velocity data used in this manuscript. (ZIP) [file pone.0173453.s001.zip]

Archive with 5 entries (4 files):
- dataset.mat
- __MACOSX/
- __MACOSX/._dataset.mat
- readme.txt
- __MACOSX/._readme.txt
