# Supplementary material for: Applying diffusion-based Markov chain Monte Carlo
Source: PLoS One. 2017 Mar 16;12(3):e0173453. doi: 10.1371/journal.pone.0173453 (PMC5354282; doi:10.1371/journal.pone.0173453)
Supplement: S1 Dataset — We provide the surface, basal and velocity data used in this manuscript. (ZIP) [file pone.0173453.s001.zip › readme.txt]

The file dataset.mat is a MATLAB file containing the data set used in the manuscript Herbei et al. (2017).
The object DATA contained in the dataset.mat has dimension 1024x3.
Column 1 has the velocity data;
Column 2 has the surface data;
Column 3 has the basal data.
